# Supplementary material for: Plasma lipidomic biomarker analysis reveals distinct lipid changes in vascular dementia
Source: Comput Struct Biotechnol J. 2020 Jun 9;18:1613–24. doi: 10.1016/j.csbj.2020.06.001 (PMC7334482; doi:10.1016/j.csbj.2020.06.001)
Supplement: Supplementary data 6 [file mmc6.xml]

<?xml version="1.0" encoding="UTF-8" standalone="no"?><data:data><datasets><author>n.braidy@unsw.edu.au</author><type>0</type><dataset><value>1</value><reason>Data will be made available on request</reason><comments/></dataset></datasets></data:data>
